# Supplementary material for: Hemoadsorption as Adjuvant Therapy in Acute Respiratory Distress Syndrome (ARDS): A Systematic Review and Meta-Analysis
Source: Biomedicines. 2023 Nov 16;11(11):3068. doi: 10.3390/biomedicines11113068 (PMC10669540; doi:10.3390/biomedicines11113068)
Supplement: Supplementary file 1 [file biomedicines-11-03068-s001.zip]

Archive with 1 entries (1 files):
- biomedicines-2691472-supplementary.pdf
